# Supplementary material for: Antimicrobial Evaluation of Two Polycyclic Polyprenylated Acylphloroglucinol Compounds: PPAP23 and PPAP53
Source: Int J Mol Sci. 2024 Jul 23;25(15):8023. doi: 10.3390/ijms25158023 (PMC11312133; doi:10.3390/ijms25158023)
Supplement: Supplementary file 1 [file ijms-25-08023-s001.zip]

Archive with 1 entries (1 files):
- ijms-3082759-supplementary.pdf
